# Supplementary material for: Conservation Practices for Personal Protective Equipment: A Systematic Review with Focus on Lower-Income Countries
Source: Int J Environ Res Public Health. 2023 Jan 31;20(3):2575. doi: 10.3390/ijerph20032575 (PMC9915410; doi:10.3390/ijerph20032575)
Supplement: Supplementary file 1 [file ijerph-20-02575-s001.zip]

Archive with 1 entries (1 files):
- ijerph-2073047-SM.pdf
